# Supplementary material for: Class I histone deacetylase inhibition promotes CD8 T cell activation in ovarian cancer
Source: Cancer Med. 2020 Dec 24;10(2):709–17. doi: 10.1002/cam4.3337 (PMC7877343; doi:10.1002/cam4.3337)
Supplement: Supplementary file 1 — Table S1 [file CAM4-10-709-s001.xlsx]

## Sheet: Sheet1
gene	fold change	function	ref
Il17rb	23.27	A coreceptor for IL-25, downstream signaling activates NF-kB contributing to survival and proliferation in T cell lines	Lavorgna, 2014
Cdh1	11.47	E-cadherin is upregulated on resident memory T cells and contributes to cellular adhesion and tissue residence, including tumors	Mackay, 2013; Hofmann, 2011
Twist1	11.18	Induced by TCR stimulation, modulates CD4 Th1 chronic inflammation via transcription factor activity, participate in complexes with HDACs	Merindol, 2014
Lbp	10.11	Binds LPS and interacts with CD14 and TLR4 for cellular activation, increases potentially reflect compromise of gastrointestinal barrier function	Wu, 2019
Il2rb	10.17	CD122, Part of high-affinity IL-2 and IL-15 receptors, expression is increased on memory T cells and Tregs, contributes to CD8 T cell recall responses	Mathews, 2018
Ceacam1	9.55	Modulates TCR signaling and is critical for CD8 T cell activation, diverse roles in tumor microenvironment including pro-angiogenesis	Khairnar, 2018; Danker, 2017
Foxj1	9.44	Regulates NF-kB transcription activity through IkB proteins to modulate CD4 T cell signaling and may contribute to cellular quiescence	Lin, 2004
Cxcl9	8.58	Recruits effector T cells via CXCR3, organizes memory CD8 T cells in draining lymph nodes, and correlates with ovarian cancer patient survival	Kastenmuller, 2013; Lieber, 2018
Lcn2	8.45	Antigen presenting cell secreted LCN2 promotes T cell activation, LCN2 also participates in multiple processes to promote tumor progression	Floderer, 2014; Rodvold, 2012
Ncam1	6.63	May be involved in cellular adhesion, possible marker of CD8 T cell activation	Pittet, 2000
Jak3	6.57	Participates in IL-2, IL-4, IL-7, IL-9, and IL-15 signal transduction, regulates T cell function and homeostasis	Sohn, 1998
Muc1	6.31	Associated with transformation and progression of ovarian cancer, potential target for immunotherapeutic modalities	Deng, 2013
C3	5.92	Can be secreted by ovarian cancer cells and is positively regulated by Twist1, contributes to tumor growth and epithelial-mesenchymal transition	Cho, 2016
Ctsw	5.92	Positively correlates with NK and CD8 T cell cytotoxic capacity	Stoeckle, 2009
Fn1	5.85	Fibronectin contributes to tumor progression through a variety of mechanisms	Wang, 2017
Cd8a	5.59	Surface glycoprotein and MHCI coreceptor participating in CD8 T cell development and activation	Gao, 2000
Spn	5.5	A coreceptor that lowers the threshold for TCR-mediated activation, contributes to regulation of cell-cell contact, activation, proliferation of T cells	Pedraza-Alva, 2007
Itgb4	5.47	Transmembrane glycoproteins that form heterodimers to mediate many cellular functions
Il18r1	5.3	Binds IL-18 to promote accumulation, activation, and survival of tumor-infiltrating T cells	Markowitz, 2016
F2rl1	5.17	Protease-activated receptor 2 senses extracellular proteases and contributes to tumor invasion and angiogenesis	Chanakira, 2017
